# Supplementary material for: Secondary Structure of Chloroplast mRNAs In Vivo and In Vitro
Source: Plants (Basel). 2020 Mar 4;9(3):323. doi: 10.3390/plants9030323 (PMC7154907; doi:10.3390/plants9030323)
Supplement: Supplementary file 1 [file plants-09-00323-s001.zip]

Archive with 3 entries (2 files):
- plants-721614-supplementary-for conversion/
- plants-721614-supplementary-for conversion/plants-721614-supplementary-for conversion.pdf
- plants-721614-supplementary-for conversion/Table S1.xlsx
