# Supplementary material for: Secondary Structure of Chloroplast mRNAs In Vivo and In Vitro
Source: Plants (Basel). 2020 Mar 4;9(3):323. doi: 10.3390/plants9030323 (PMC7154907; doi:10.3390/plants9030323)
Supplement: Supplementary file 1 [file plants-09-00323-s001.zip › plants-721614-supplementary-for conversion/Table S1.xlsx]

## Sheet: All genes
Table S1 The strength of the interaction of the Shine-Dalgarno sequence and the anti-SD CCUCCU of the 16S rRNA was determined by hybridizing the anti-SD in silico to nucleotides -22 to -2 of each 5’ UTR at 20 °C using Free2bind (Starmer et al., 2006). The start and end of the SD region relative to the first nucleotide of the start codon is included. The SDs were classified according to the streng…
gene	start_sd	end_sd	deltaG
accD	-15	-12	-5.60253
atpA	-12	-9	-5.50253
atpB	-14	-14	3.74973
atpE	-18	-15	-5.20253
atpF	-15	-8	-9.74216
atpH	-17	-9	-9.27709
atpI	-13	-6	-6.80652
ccsA	-7	-7	3.74973
clpP	-5	-5	3.74973
matK	-14	-13	1.1371
ndhA	-20	-16	-7.8731
ndhB	-22	-17	-4.00253
ndhC	-12	-8	-7.93816
ndhD	-7	-5	-2.66689
ndhE	-12	-8	-8.03816
ndhF	-15	-12	-5.50253
ndhG	-5	-5	3.74973
ndhH	-11	-8	-5.50253
ndhI	-14	-12	-1.39854
ndhJ	-16	-12	-9.23885
ndhK	-9	-8	1.1371
petA	-18	-15	-5.33746
petB	-5	-3	-2.66689
petD	-14	-4	-4.84216
petG	-10	-9	1.1371
petL	-10	-8	-1.39854
petN	-16	-11	-11.2745
psaA	-11	-6	-13.0422
psaB	-20	-15	-12.8422
psaC	-6	-5	1.1371
psaI	-14	-11	-5.80253
psaJ	-13	-8	-12.9422
psbA	-11	-8	-5.50253
psbB	-12	-8	-7.17049
psbC	-20	-16	-0.834855	annotated start codon
psbC_2	-15	-10	-12.5422	alternative GUG start codon
psbD	-12	-7	-12.8422
psbE	-10	-7	-5.20253
psbF	-11	-6	-12.8422
psbH	-5	-4	1.1371
psbI	-12	-9	-5.20253
psbJ	-17	-13	-10.3065
psbK	-17	-16	1.1371
psbL	-5	-3	-1.39854
psbM	-9	-8	1.1371
psbN	-20	-19	-0.35427
psbT	-10	-9	1.1371
psbZ	-14	-10	-10.1065
rbcL	-11	-6	-12.9771
rpl2	-3	-2	1.11409
rpl14	-22	-17	-3.30253
rpl16	-12	-11	1.1371
rpl20	-10	-9	1.1371
rpl22	-17	-9	-9.04216
rpl23	-17	-14	-5.33746
rpl32	-21	-20	1.1371
rpl33	-10	-5	-12.4422
rpl36	-13	-10	-5.50253
rpoA	-22	-21	0.3371
rpoB	-16	-13	-5.33746
rpoC1	-19	-18	1.1371
rpoC2	-10	-6	-9.60652
rps2	-3	-2	0.9371
rps3	-8	-4	-9.40653
rps4	-10	-6	-8.03816
rps7	-8	-7	1.1371
rps8	-17	-14	-5.50253
rps11	-8	-7	1.1371
rps12	-17	-16	1.1371
rps14	-15	-12	-5.50253
rps15	-18	-11	-9.67709
rps18	-19	-16	-5.50253
rps19	-15	-11	-7.93816
ycf1	-12	-7	-12.2771
ycf2	-11	-6	-12.8422
ycf3	-19	-11	-5.84216
ycf4	-13	-11	-2.66689
ycf10	-8	-7	1.1371
ycf15	-8	-6	-2.66689

## Sheet: Analysed genes
Table S1 The strength of the interaction of the Shine-Dalgarno sequence and the anti-SD CCUCCU of the 16S rRNA was determined by hybridizing the anti-SD in silico to nucleotides -22 to -2 of each 5’ UTR at 20 °C using Free2bind (Starmer et al., 2006). The start and end of the SD region relative to the first nucleotide of the start codon is included. The SDs were classified according to the streng…
gene	start_sd	end_sd	deltaG
clpP	-5	-5	3.74973
psaA	-11	-6	-13.0422
psaB	-20	-15	-12.8422
psbA	-11	-8	-5.50253
psbC	-20	-16	-0.834855	annotated start codon
psbC_2	-15	-10	-12.5422	alternative GUG start codon
psbD	-12	-7	-12.8422
psbE	-10	-7	-5.20253
psbF	-11	-6	-12.8422
psbJ	-17	-13	-10.3065
psbL	-5	-3	-1.39854
psbZ	-14	-10	-10.1065
rbcL	-11	-6	-12.9771
rps14	-15	-12	-5.50253
